# Supplementary material for: Single-Electrode Electrostatic Repulsion Phenomenon for Remote Actuation and Manipulation
Source: Research (Wash D C). 2024 May 29;7:0393. doi: 10.34133/research.0393 (PMC11134173; doi:10.34133/research.0393)
Supplement: Supplementary 1 — Figs. S1 to S9 Tables S1 to S3 Movies S1 to S18 Supplementary References [file research.0393.f1.zip]

Archive with 19 entries (19 files):
- S1.mp4
- S10.mp4
- S11.mp4
- S12.mp4
- S13.mp4
- S14.mp4
- S15.mp4
- S16.mp4
- S17.mp4
- S18.mp4
- S2.mp4
- S3.mp4
- S4.mp4
- S5.mp4
- S6.mp4
- S7.mp4
- S8.mp4
- S9.mp4
- Supplementary Materials.pdf
